# Supplementary material for: Experimental IR, Raman, and UV-Vis Spectra DFT Structural and Conformational Studies: Bioactivity and Solvent Effect on Molecular Properties of Methyl-Eugenol
Source: Molecules. 2023 Jul 14;28(14):5409. doi: 10.3390/molecules28145409 (PMC10386374; doi:10.3390/molecules28145409)
Supplement: Supplementary file 1 [file molecules-28-05409-s001.zip]

Archive with 1 entries (1 files):
- molecules-2429768-supplementary.pdf
